# Supplementary material for: Crystal structure of Hg2SO4 – a redetermination
Source: Acta Crystallogr Sect E Struct Rep Online. 2014 Aug 1;70(Pt 9):i44. doi: 10.1107/S1600536814011155 (PMC4186147; doi:10.1107/S1600536814011155)
Supplement: Supplementary file 1 [file e-70-00i44-sup1.cif]

##############################################################################
#                                                                            #
# This CIF contains the data in a paper accepted for publication in          #
# Acta Crystallographica Section E. It conforms to the requirements of       #
# Notes for Authors for Acta Crystallographica Section E, and has been       #
# peer reviewed under the auspices of the IUCr Commission on Journals.       #
#                                                                            #
# Full details of the Crystallographic Information File format               #
# are given in the paper "The Crystallographic Information File (CIF):       #
# a New Standard Archive File for Crystallography" by S. R. Hall, F. H.      #
# Allen and I. D. Brown [Acta Cryst. (1991), A47, 655-685].                  #
#                                                                            #
# The current version of the core CIF dictionary is obtainable from          #
# ftp://ftp.iucr.org/pub/cif_core.dic.                                       #
#                                                                            #
# Software is freely available for graphical display of the structure(s)     #
# in this CIF. For information consult the CIF software page                 #
# http://www.iucr.org/resources/cif/software.                                #
#                                                                            #
# This file may be used for bona fide research purposes within the           #
# scientific community so long as proper attribution is given to the journal # 
# article from which it was obtained.                                        #
#                                                                            #
##############################################################################
data_I
_audit_creation_method     SHELXL-97
_database_code_depnum_ccdc_archive     'CCDC 1004277'
_chemical_name_systematic
;
Mercury(I) sulfate
;
_chemical_name_common     'Mercurous sulfate'
_chemical_formula_moiety     'Hg2 O4 S'
_chemical_formula_sum     'Hg2 O4 S'
_chemical_formula_structural     'Hg2 S O4'
_chemical_formula_iupac     'Hg2 O4 S'
_chemical_formula_weight     497.24
_chemical_melting_point     ?
_symmetry_cell_setting     monoclinic
_symmetry_space_group_name_H-M     'P 2/c'
_symmetry_space_group_name_Hall     '-P 2yc'
loop_
    _symmetry_equiv_pos_as_xyz
    'x, y, z'
    '-x, y, -z+1/2'
    '-x, -y, -z'
    'x, -y, z-1/2'
_cell_length_a     6.2771(8)
_cell_length_b     4.4290(6)
_cell_length_c     8.3596(10)
_cell_angle_alpha     90.00
_cell_angle_beta     91.695(4)
_cell_angle_gamma     90.00
_cell_volume     232.31(5)
_cell_formula_units_Z     2
_cell_measurement_reflns_used     1233
_cell_measurement_theta_min     3.247
_cell_measurement_theta_max     30.399
_cell_measurement_temperature     295(2)
_exptl_crystal_description     fragment
_exptl_crystal_colour     colourless
_exptl_crystal_size_max     0.18
_exptl_crystal_size_mid     0.08
_exptl_crystal_size_min     0.04
_exptl_crystal_density_diffrn     7.109
_exptl_crystal_density_meas     ?
_exptl_crystal_density_method     'not measured'
_exptl_crystal_F_000     416
_exptl_absorpt_coefficient_mu     66.345
_exptl_absorpt_correction_type     numerical
_exptl_absorpt_process_details     '(<i>HABITUS</i>; Herrendorf, 1997)'
_exptl_absorpt_correction_T_min     0.0123
_exptl_absorpt_correction_T_max     0.1188
_exptl_special_details     ?
_diffrn_ambient_temperature     295(2)
_diffrn_radiation_type     MoK\a
_diffrn_radiation_wavelength     0.71073
_diffrn_radiation_source     'fine-focus sealed tube'
_diffrn_radiation_monochromator     graphite
_diffrn_measurement_device_type     'Bruker SMART CCD'
_diffrn_measurement_method     '\w-scans'
_diffrn_detector_area_resol_mean     ?
_diffrn_reflns_number     1737
_diffrn_reflns_av_R_equivalents     0.0595
_diffrn_reflns_av_sigmaI/netI     0.0400
_diffrn_reflns_theta_min     4.60
_diffrn_reflns_theta_max     30.40
_diffrn_reflns_theta_full     30.40
_diffrn_measured_fraction_theta_max     0.996
_diffrn_measured_fraction_theta_full     0.996
_diffrn_reflns_limit_h_min     -8
_diffrn_reflns_limit_h_max     8
_diffrn_reflns_limit_k_min     -6
_diffrn_reflns_limit_k_max     6
_diffrn_reflns_limit_l_min     -11
_diffrn_reflns_limit_l_max     8
_diffrn_standards_number     0
_diffrn_standards_interval_count     ?
_diffrn_standards_interval_time     ?
_diffrn_standards_decay_%     0
_refine_special_details
;
 Refinement of F^2^ against ALL reflections.  The weighted R-factor wR and
 goodness of fit S are based on F^2^, conventional R-factors R are based
 on F, with F set to zero for negative F^2^. The threshold expression of
 F^2^ > 2sigma(F^2^) is used only for calculating R-factors(gt) etc. and is
 not relevant to the choice of reflections for refinement.  R-factors based
 on F^2^ are statistically about twice as large as those based on F, and R-
 factors based on ALL data will be even larger.
;
_reflns_number_total     701
_reflns_number_gt     629
_reflns_threshold_expression     I>2\s(I)'
_refine_ls_structure_factor_coef     Fsqd
_refine_ls_matrix_type     full
_refine_ls_R_factor_all     0.0380
_refine_ls_R_factor_gt     0.0354
_refine_ls_wR_factor_gt     0.0856
_refine_ls_wR_factor_ref     0.0871
_refine_ls_goodness_of_fit_ref     1.058
_refine_ls_restrained_S_all     1.058
_refine_ls_number_reflns     701
_refine_ls_number_parameters     34
_refine_ls_number_restraints     0
_refine_ls_hydrogen_treatment     ?
_refine_ls_weighting_scheme     calc
_refine_ls_weighting_details
              'w=1/[\s^2^(Fo^2^)+(0.0520P)^2^+1.7115P] where P=(Fo^2^+2Fc^2^)/3'
_atom_sites_solution_hydrogens     .
_atom_sites_solution_primary     isomor
_atom_sites_solution_secondary     ?
_refine_ls_shift/su_max     0.000
_refine_ls_shift/su_mean     0.000
_refine_diff_density_max     3.572
_refine_diff_density_min     -3.180
_refine_ls_extinction_method     SHELXL
_refine_ls_extinction_coef     0.0118(12)
_refine_ls_extinction_expression
                                  'Fc^*^=kFc[1+0.001xFc^2^\l^3^/sin(2\q)]^-1/4^'
loop_
    _atom_type_symbol
    _atom_type_description
    _atom_type_scat_dispersion_real
    _atom_type_scat_dispersion_imag
    _atom_type_scat_source
    'O' 'O' 0.0106 0.0060
                         'International Tables Vol C Tables 4.2.6.8 and 6.1.1.4'
    'S' 'S' 0.1246 0.1234
                         'International Tables Vol C Tables 4.2.6.8 and 6.1.1.4'
    'Hg' 'Hg' -2.3894 9.2266
                         'International Tables Vol C Tables 4.2.6.8 and 6.1.1.4'
_computing_data_collection     'SMART (Bruker, 2005)'
_computing_cell_refinement     'SAINT (Bruker, 2005)'
_computing_data_reduction     'SAINT (Bruker, 2005)'
_computing_structure_solution     'SHELXS-97 (Sheldrick, 2008)'
_computing_structure_refinement     'SHELXL-97 (Sheldrick, 2008)'
_computing_molecular_graphics     'ATOMS for Windows (Dowty, 2006)'
_computing_publication_material     'publCIF (Westrip, 2010)'
loop_
    _atom_site_type_symbol
    _atom_site_label
    _atom_site_fract_x
    _atom_site_fract_y
    _atom_site_fract_z
    _atom_site_U_iso_or_equiv
    _atom_site_adp_type
    _atom_site_calc_flag
    _atom_site_refinement_flags
    _atom_site_occupancy
    _atom_site_symmetry_multiplicity
    _atom_site_disorder_assembly
    _atom_site_disorder_group
    Hg Hg 0.19318(5) 0.05289(9) -0.02034(4) 0.0275(2) Uani d . 1 1 . .
    S S 0.5000 0.5674(5) 0.2500 0.0134(5) Uani d S 1 2 . .
    O O1 0.6943(11) 0.3901(16) 0.2586(8) 0.0224(12) Uani d . 1 1 . .
    O O2 0.5038(9) 0.7720(13) 0.1058(6) 0.0172(10) Uani d . 1 1 . .
loop_
    _atom_site_aniso_label
    _atom_site_aniso_U_11
    _atom_site_aniso_U_22
    _atom_site_aniso_U_33
    _atom_site_aniso_U_12
    _atom_site_aniso_U_13
    _atom_site_aniso_U_23
    Hg 0.0119(2) 0.0392(3) 0.0315(3) -0.00369(11) 0.00211(13) 0.00072(13)
    S 0.0125(12) 0.0141(11) 0.0136(11) 0.000 0.0000(8) 0.000
    O1 0.018(3) 0.027(3) 0.022(3) 0.009(2) -0.001(2) 0.004(2)
    O2 0.015(2) 0.020(2) 0.016(2) 0.001(2) 0.0010(18) 0.004(2)
_geom_special_details
;
 All esds (except the esd in the dihedral angle between two l.s. planes)
 are estimated using the full covariance matrix.  The cell esds are taken
 into account individually in the estimation of esds in distances, angles
 and torsion angles; correlations between esds in cell parameters are only
 used when they are defined by crystal symmetry.  An approximate (isotropic)
 treatment of cell esds is used for estimating esds involving l.s. planes.
;
loop_
    _geom_bond_atom_site_label_1
    _geom_bond_atom_site_label_2
    _geom_bond_site_symmetry_2
    _geom_bond_distance
    _geom_bond_publ_flag
    Hg O2 3_665 2.193(6) y
    Hg O2 1_545 2.518(6) y
    Hg O1 2_655 2.725(6) y
    Hg O1 3_655 2.898(7) y
    Hg Hg 3 2.5031(7) y
    S O1 2_655 1.450(7) n
    S O1 . 1.450(7) y
    S O2 2_655 1.509(6) n
    S O2 . 1.509(6) y
    S Hg 4_566 3.2315(13) ?
    S Hg 3_665 3.2315(13) ?
    S Hg 2_665 3.6309(15) ?
    S Hg 1_565 3.6309(15) ?
    S Hg 2_655 3.7082(15) ?
    S Hg 4_556 3.8936(17) ?
    S Hg 3_655 3.8936(17) ?
    O1 Hg 2_655 2.725(6) ?
    O1 Hg 3_655 2.898(7) ?
    O1 Hg 3_665 3.261(7) ?
    O1 Hg 2_665 3.716(7) ?
    O1 Hg 4_656 4.090(6) ?
    O2 Hg 3_665 2.193(6) ?
    O2 Hg 1_565 2.518(6) ?
    O2 Hg 4_566 3.812(5) ?
    O2 Hg 2_665 4.097(6) ?
loop_
    _geom_angle_atom_site_label_1
    _geom_angle_atom_site_label_2
    _geom_angle_atom_site_label_3
    _geom_angle_site_symmetry_1
    _geom_angle_site_symmetry_3
    _geom_angle
    _geom_angle_publ_flag
    O2 Hg Hg 3_665 3 164.47(14) y
    O2 Hg O2 3_665 1_545 69.1(2) ?
    Hg Hg O2 3 1_545 126.30(13) ?
    O2 Hg O1 3_665 2_655 82.0(2) ?
    Hg Hg O1 3 2_655 102.86(14) ?
    O2 Hg O1 1_545 2_655 75.8(2) ?
    O2 Hg O1 3_665 3_655 77.5(2) ?
    Hg Hg O1 3 3_655 102.91(14) ?
    O2 Hg O1 1_545 3_655 75.64(18) ?
    O1 Hg O1 2_655 3_655 149.3(3) ?
    O1 S O1 2_655 . 114.5(6) n
    O1 S O2 2_655 2_655 109.4(3) n
    O1 S O2 . 2_655 108.6(4) n
    O1 S O2 2_655 . 108.6(4) ?
    O1 S O2 . . 109.4(3) ?
    O2 S O2 2_655 . 106.2(5) n
    S O1 Hg . 2_655 122.3(4) ?
    S O1 Hg . 3_655 123.6(4) ?
    Hg O1 Hg 2_655 3_655 96.8(2) ?
    S O1 Hg . 3_665 76.0(3) ?
    Hg O1 Hg 2_655 3_665 148.1(3) ?
    Hg O1 Hg 3_655 3_665 91.77(18) ?
    S O1 Hg . 2_665 75.3(3) ?
    Hg O1 Hg 2_655 2_665 85.41(17) ?
    Hg O1 Hg 3_655 2_665 153.3(2) ?
    Hg O1 Hg 3_665 2_665 73.82(14) ?
    S O1 Hg . 4_656 156.0(3) ?
    Hg O1 Hg 2_655 4_656 36.63(8) ?
    Hg O1 Hg 3_655 4_656 77.69(14) ?
    Hg O1 Hg 3_665 4_656 117.52(19) ?
    Hg O1 Hg 2_665 4_656 89.04(14) ?
    S O1 Hg . . 62.8(3) ?
    Hg O1 Hg 2_655 . 115.4(2) ?
    Hg O1 Hg 3_655 . 64.22(13) ?
    Hg O1 Hg 3_665 . 95.95(15) ?
    Hg O1 Hg 2_665 . 138.14(18) ?
    Hg O1 Hg 4_656 . 129.82(18) ?
    S O2 Hg . 3_665 120.5(3) ?
    S O2 Hg . 1_565 126.9(3) ?
    Hg O2 Hg 3_665 1_565 110.9(2) ?
    S O2 Hg . 4_566 56.41(19) ?
    Hg O2 Hg 3_665 4_566 131.7(2) ?
    Hg O2 Hg 1_565 4_566 80.47(14) ?
    S O2 Hg . . 72.7(2) ?
    Hg O2 Hg 3_665 . 129.6(2) ?
    Hg O2 Hg 1_565 . 85.11(15) ?
    Hg O2 Hg 4_566 . 97.20(13) ?
    S O2 Hg . 2_665 61.6(2) ?
    Hg O2 Hg 3_665 2_665 77.46(15) ?
    Hg O2 Hg 1_565 2_665 122.59(19) ?
    Hg O2 Hg 4_566 2_665 58.72(8) ?
    Hg O2 Hg . 2_665 134.35(14) ?
_iucr_refine_instructions_details
;
TITL Hg2SO4_redetermined
CELL 0.71073   6.2771   4.4290   8.3596  90.000  91.695  90.000
ZERR    2.00   0.0008   0.0006   0.0010   0.000   0.004   0.000
LATT  1
LATT  1
SYMM -X, Y, 0.5-Z
SFAC O S HG
UNIT 8 2 4
TEMP 22
acta
L.S. 4
BOND
FMAP 2
PLAN 20
conn 5 3.0 $HG
WGHT    0.052000    1.711500
EXTI    0.011827
FVAR       0.42484
HG    3    0.193182    0.052888   -0.020338    11.00000    0.01191    0.03920 =
         0.03152    0.00072    0.00211   -0.00369
S     2    0.500000    0.567355    0.250000    10.50000    0.01245    0.01409 =
         0.01358    0.00000    0.00002    0.00000
O1    1    0.694310    0.390121    0.258593    11.00000    0.01751    0.02721 =
         0.02241    0.00412   -0.00118    0.00856
O2    1    0.503798    0.771985    0.105832    11.00000    0.01542    0.02006 =
         0.01628    0.00447    0.00104    0.00141
HKLF 4
REM  Hg2SO4 SMART-Messung in P2/c
REM R1 =  0.0354 for    629 Fo > 4sig(Fo)  and  0.0380 for all    701 data
REM     34 parameters refined using      0 restraints
END
WGHT      0.0520      1.7116
REM Highest difference peak  3.572,  deepest hole -3.180,  1-sigma level  0.526
Q1    1   0.1952  0.0473  0.0805  11.00000  0.05    3.57
Q2    1   0.1853 -0.1008  0.0045  11.00000  0.05    3.04
Q3    1   0.1793  0.0629 -0.1489  11.00000  0.05    2.23
Q4    1   0.1928  0.0029 -0.2301  11.00000  0.05    1.51
Q5    1   0.1657  0.2385 -0.0047  11.00000  0.05    1.38
Q6    1   0.5170  0.4286  0.2212  11.00000  0.05    1.38
Q7    1   0.5026  0.4340  0.1543  11.00000  0.05    1.21
Q8    1   0.2854  0.6755  0.1481  11.00000  0.05    1.18
Q9    1   0.5000  0.2126  0.2500  10.50000  0.05    1.14
Q10   1   0.6758  0.7969  0.0949  11.00000  0.05    1.00
Q11   1  -0.0366  0.1280 -0.1757  11.00000  0.05    0.98
Q12   1   0.8083  0.8073  0.2794  11.00000  0.05    0.92
Q13   1   0.0363  0.1595  0.1532  11.00000  0.05    0.90
Q14   1   0.7769  0.1247  0.2028  11.00000  0.05    0.89
Q15   1  -0.0069  0.2437 -0.0594  11.00000  0.05    0.88
Q16   1   0.0452  0.2365 -0.1521  11.00000  0.05    0.77
Q17   1   0.4126  0.6794  0.1238  11.00000  0.05    0.77
Q18   1   0.5367  0.6209  0.1151  11.00000  0.05    0.77
Q19   1   0.3114 -0.1110 -0.0969  11.00000  0.05    0.75
Q20   1   0.3369 -0.0813  0.0200  11.00000  0.05    0.74
;
data_global
_journal_date_recd_electronic     2014-04-14
_journal_date_accepted     2014-04-14
_journal_name_full     'Acta Crystallographica, Section E'
_journal_year     2014
_journal_volume     70
_journal_issue      9
_journal_page_first     i44
_journal_page_last     i44
_journal_paper_category     HI
_journal_paper_doi     10.1107/S1600536814011155
_journal_coeditor_code     HB0012
_publ_contact_author_name
;
Matthias Weil
;
_publ_contact_author_address
;
Institute for Chemical Technologies and Analytics
Division of Structural Chemistry
Vienna University of Technology
Getreidemarkt 9/164-SC
A-1060 Vienna
Austria
;
_publ_contact_author_email     'mweil@mail.zserv.tuwien.ac.at'
_publ_contact_author_fax     '+43 1 58801 17199'
_publ_contact_author_phone     '+43 1 58801 17122'
_publ_section_title
;
Crystal structure of Hg~2~SO~4~ -- a redetermination
;
loop_
    _publ_author_name
    _publ_author_address
    'Weil, Matthias'
;
Institute for Chemical Technologies and Analytics
Division of Structural Chemistry
Vienna University of Technology
Getreidemarkt 9/164-SC
A-1060 Vienna
Austria
;
