# Supplementary material for: Crystal structure of Hg2SO4 – a redetermination
Source: Acta Crystallogr Sect E Struct Rep Online. 2014 Aug 1;70(Pt 9):i44. doi: 10.1107/S1600536814011155 (PMC4186147; doi:10.1107/S1600536814011155)
Supplement: Supplementary file 2 [file e-70-00i44-Isup2.hkl]

# 
# h,k,l, Fc-squared, Fo-squared, sigma(Fo-squared) and status flag 
# 
data_I 
_shelx_title ' Hg2SO4 SMART-Messung in P2/c' 
_shelx_refln_list_code          4 
_shelx_F_calc_maximum      275.04 
_exptl_crystal_F_000       416.00 
_reflns_d_resolution_high  0.7023 
 
loop_ 
 _symmetry_equiv_pos_as_xyz 
 'x, y, z' 
 '-x, y, -z+1/2' 
 '-x, -y, -z' 
 'x, -y, z-1/2' 
 
_cell_length_a     6.2771 
_cell_length_b     4.4290 
_cell_length_c     8.3596 
_cell_angle_alpha  90.000 
_cell_angle_beta   91.695 
_cell_angle_gamma  90.000 
 
_shelx_F_squared_multiplier     1.000 
 
loop_ 
 _refln_index_h 
 _refln_index_k 
 _refln_index_l 
 _refln_F_squared_calc 
 _refln_F_squared_meas 
 _refln_F_squared_sigma 
 _refln_observed_status 
   2   0   0    30922.25    35739.69    779.33 o 
   3   0   0    53803.95    61325.26   2626.55 o 
   4   0   0     3766.09     4657.40    461.16 o 
   5   0   0    20184.75    24271.65   2350.21 o 
   6   0   0    10990.37    13029.28   1491.24 o 
   7   0   0     7981.90     9400.16   1009.18 o 
   8   0   0     9239.50    10742.17   1075.53 o 
   0   1   0    50406.84    44579.81   7311.05 o 
   1   1   0    13448.85    14134.85    381.27 o 
   2   1   0    33673.78    37123.98   1761.90 o 
   3   1   0    32783.00    35092.03    633.12 o 
   4   1   0      184.58      206.24     12.00 o 
   5   1   0    30154.33    31874.85   1251.44 o 
   6   1   0     3728.66     4384.16    148.01 o 
   7   1   0     4314.23     4941.04    180.44 o 
   8   1   0     9499.55    11311.27    638.92 o 
   0   2   0    29246.55    24911.71   1751.87 o 
   1   2   0     3798.11     4008.11    131.89 o 
   2   2   0    16253.90    17919.93    873.84 o 
   3   2   0    14683.53    17273.18   1656.60 o 
   4   2   0      533.07      542.77     17.77 o 
   5   2   0    11785.40    12400.47    316.55 o 
   6   2   0     2436.05     2784.45     40.89 o 
   7   2   0     2893.13     3249.85     82.03 o 
   8   2   0     4339.74     4710.53    167.58 o 
   0   3   0     6571.33     6862.45     98.96 o 
   1   3   0     1169.73     1167.49     34.94 o 
   2   3   0     5484.73     6348.61    384.42 o 
   3   3   0     2578.60     3050.10     98.20 o 
   4   3   0       85.69       94.97     12.09 o 
   5   3   0     3881.22     3978.56    187.30 o 
   6   3   0      359.82      369.64     22.09 o 
   7   3   0      824.57      821.98     54.58 o 
   0   4   0      554.22      550.54     29.92 o 
   1   4   0       16.23       15.21      9.78 o 
   2   4   0      142.33      185.72     14.86 o 
   3   4   0      629.98      721.30     26.36 o 
   4   4   0      158.88      165.18     17.64 o 
   5   4   0      411.70      446.06     43.46 o 
   6   4   0        5.21        8.74     15.77 o 
   0   5   0       41.31      255.97    112.13 o 
   1   5   0      160.87      170.38     15.33 o 
   2   5   0       44.91       59.72     12.41 o 
   3   5   0        8.12       20.44     12.74 o 
   4   5   0      143.32      169.92     25.41 o 
   5   5   0      131.55      229.96     79.39 o 
   0   6   0      602.36      791.14     90.67 o 
   1   6   0        6.77       -4.19     10.85 o 
   2   6   0       14.18       32.54     20.08 o 
  -8   1   1        7.94       69.20     53.84 o 
  -7   1   1      568.16      803.14    134.61 o 
  -6   1   1     2120.44     2113.97     43.76 o 
  -5   1   1      187.78      234.16     15.64 o 
  -4   1   1     2476.04     2989.04    133.67 o 
  -3   1   1     4250.56     4334.56    181.06 o 
  -2   1   1     5910.81     6205.43    131.13 o 
  -1   1   1     4362.66     4466.18    205.09 o 
   0   1   1      462.31      594.81     19.21 o 
   1   1   1     9419.16     9158.34    118.89 o 
   2   1   1      844.00     1049.22    132.98 o 
   3   1   1       30.00      296.55     54.81 o 
   4   1   1     5688.58     5347.78    276.63 o 
   5   1   1      245.92      259.51     43.87 o 
   6   1   1      649.05      756.65     91.42 o 
   7   1   1     2089.60     1962.73     36.10 o 
   8   1   1      104.85      100.04     13.29 o 
  -8   2   1      633.22      596.05     57.69 o 
  -7   2   1     3555.23     3701.12    110.63 o 
  -6   2   1     3874.60     3950.17    150.12 o 
  -5   2   1      158.60      213.77     21.34 o 
  -4   2   1    11111.01    11725.09    252.29 o 
  -3   2   1     1747.46     1892.09     67.14 o 
  -2   2   1     2485.90     2805.11    198.66 o 
  -1   2   1    17106.66    16313.25   1044.27 o 
   0   2   1      526.36      515.46     17.10 o 
   1   2   1    11681.63    11023.16    231.31 o 
   2   2   1    12993.18    11524.23    467.93 o 
   3   2   1     3048.51     3117.66    156.61 o 
   4   2   1     8461.39     7784.79    287.04 o 
   5   2   1     1170.21     1082.93     46.72 o 
   6   2   1     3221.10     3253.68    149.65 o 
   7   2   1     2505.68     2501.51    191.40 o 
   8   2   1       26.46      129.57     37.19 o 
  -7   3   1     2104.03     2163.93    116.76 o 
  -6   3   1     5581.66     5554.93    386.93 o 
  -5   3   1      216.71      272.47     35.79 o 
  -4   3   1     8737.15     9420.19    118.75 o 
  -3   3   1     5971.05     5795.79     79.71 o 
  -2   3   1     6987.25     6796.83     58.62 o 
  -1   3   1    14298.12    13042.15    901.74 o 
   0   3   1      206.83      174.42     12.42 o 
   1   3   1    13643.53    12527.09    379.95 o 
   2   3   1     5990.66     6133.77    471.93 o 
   3   3   1      621.93      712.09     95.69 o 
   4   3   1    11131.65    10811.30    543.62 o 
   5   3   1     1092.77     1005.95     39.19 o 
   6   3   1     2821.27     2986.82     71.00 o 
   7   3   1     4688.13     4409.92     77.11 o 
  -6   4   1     2525.21     2409.77    136.43 o 
  -5   4   1        2.87       51.97     40.23 o 
  -4   4   1     7939.33     8302.31    118.66 o 
  -3   4   1     1407.91     1547.82     65.77 o 
  -2   4   1     1463.85     1742.72    164.20 o 
  -1   4   1    11778.86    10417.98     96.96 o 
   0   4   1        5.06        6.75      9.44 o 
   1   4   1     5280.90     5767.18    506.99 o 
   2   4   1     7423.26     7111.73    449.95 o 
   3   4   1     1985.72     2043.84    134.13 o 
   4   4   1     4946.82     5260.79    311.99 o 
   5   4   1     1198.02     1116.04     32.56 o 
   6   4   1     3259.89     3410.10     54.83 o 
  -5   5   1      131.80      126.66     26.16 o 
  -4   5   1     1931.60     2160.89    129.13 o 
  -3   5   1     1735.53     1806.11     68.89 o 
  -2   5   1     1771.38     1676.95     69.38 o 
  -1   5   1     2555.75     2790.57     84.16 o 
   0   5   1      378.32      392.04     27.61 o 
   1   5   1     4327.15     4385.34    293.05 o 
   2   5   1     1279.49     1496.21    164.53 o 
   3   5   1      179.81      312.29     47.75 o 
   4   5   1     3632.27     3816.25    169.93 o 
   5   5   1       58.70       78.36     21.11 o 
  -2   6   1      259.80      298.79     48.21 o 
  -1   6   1     1269.00     1324.74     97.50 o 
   0   6   1        1.02        4.75     13.32 o 
   1   6   1      702.56      807.35     74.00 o 
   2   6   1      568.60      661.44     78.33 o 
  -8   0   2     8815.62     9749.45    163.14 o 
  -7   0   2     8907.16     9051.01    307.48 o 
  -6   0   2     1126.67     1535.64     77.19 o 
  -5   0   2    36283.69    37900.46   1140.42 o 
  -4   0   2     4252.13     4125.76    121.87 o 
  -3   0   2    27763.97    28319.90    104.27 o 
  -2   0   2    51688.52    48859.04   1276.92 o 
  -1   0   2     3307.69     4170.23     28.79 o 
   0   0   2    50595.26    46047.21    279.49 o 
   1   0   2    32833.56    33053.65    252.17 o 
   2   0   2    19589.13    20395.24    151.12 o 
   3   0   2    44726.36    46205.75    295.10 o 
   4   0   2     1470.53     1585.71    316.41 o 
   6   0   2     8272.01     7606.23    689.38 o 
   7   0   2     1601.43     1413.61     67.74 o 
   8   0   2    10999.29    12375.16    163.02 o 
  -8   1   2     6005.42     6749.24    233.31 o 
  -7   1   2     9256.49     9267.17    444.78 o 
  -6   1   2     2784.35     3422.39    164.37 o 
  -5   1   2    18356.16    19277.96    808.72 o 
  -4   1   2     7132.56     6818.26     77.08 o 
  -3   1   2    22593.62    22684.11    419.43 o 
  -2   1   2    36131.88    35600.98    717.49 o 
  -1   1   2       40.80      116.15     10.92 o 
   0   1   2    75648.41    68213.81   4368.58 o 
   1   1   2    12171.66    12160.45    324.76 o 
   2   1   2    13752.79    14366.47    400.10 o 
   3   1   2    38030.14    38989.30   1424.41 o 
   4   1   2       10.82       57.22     55.57 o 
   5   1   2    13134.25    11984.20   1944.12 o 
   6   1   2    10796.16     9978.02    781.11 o 
   7   1   2     2231.71     2808.43    403.84 o 
   8   1   2     7518.48     8057.21    385.69 o 
  -8   2   2     3950.10     4433.26    103.60 o 
  -7   2   2     3643.75     3660.23    293.09 o 
  -6   2   2      255.98      413.48     33.57 o 
  -5   2   2    14353.37    14774.31    472.67 o 
  -4   2   2     1538.93     1569.71     43.18 o 
  -3   2   2     7335.74     7728.73     55.91 o 
  -2   2   2    21916.93    21252.55    720.92 o 
  -1   2   2      998.06     1070.62     60.66 o 
   0   2   2    18521.18    17474.54    342.06 o 
   1   2   2    10926.30    10555.07    352.62 o 
   2   2   2     9155.00     9760.27    540.64 o 
   3   2   2    14023.77    14182.30    304.69 o 
   4   2   2      455.35      448.92     31.17 o 
   5   2   2    10973.08    11366.04    473.06 o 
   6   2   2     3226.24     3011.69    245.89 o 
   7   2   2      805.05      892.53     54.08 o 
   8   2   2     4902.80     5226.11     95.53 o 
  -7   3   2     1693.05     1762.91    166.52 o 
  -6   3   2       70.34       65.67     28.98 o 
  -5   3   2     3257.24     3458.28    113.56 o 
  -4   3   2     1151.77     1227.96     61.75 o 
  -3   3   2     2886.91     3066.14     65.93 o 
  -2   3   2     4086.19     4113.72     56.17 o 
  -1   3   2       19.51       20.82      7.73 o 
   0   3   2     5743.94     5481.16    239.55 o 
   1   3   2     1763.34     1645.47    126.59 o 
   2   3   2     1435.82     1408.95     84.75 o 
   3   3   2     5268.94     5366.29    241.75 o 
   4   3   2        3.98        7.63      9.87 o 
   5   3   2     2660.95     2740.60     57.77 o 
   6   3   2     1023.23      974.00     90.01 o 
   7   3   2      626.59      686.74     79.91 o 
  -6   4   2        2.01      -12.37     17.26 o 
  -5   4   2      138.76      177.28     27.17 o 
  -4   4   2      280.11      260.96     27.86 o 
  -3   4   2       95.11       64.99     19.69 o 
  -2   4   2      514.46      521.50     26.60 o 
  -1   4   2       34.06       33.38      9.46 o 
   0   4   2      985.41      941.34     25.00 o 
   1   4   2       61.63       55.32     10.92 o 
   2   4   2      284.94      273.95     20.59 o 
   3   4   2      292.02      281.29     19.07 o 
   4   4   2       42.81       53.17     12.91 o 
   5   4   2      171.60      185.57     17.83 o 
   6   4   2       84.53       97.27     20.03 o 
  -5   5   2        1.80        1.26     18.48 o 
  -4   5   2        0.57       -8.73     21.22 o 
  -3   5   2       55.69       72.53     22.27 o 
  -2   5   2        4.11       -9.80     17.57 o 
  -1   5   2        9.73       17.15     14.63 o 
   0   5   2      177.39      217.19     20.48 o 
   1   5   2        1.68        6.40     10.13 o 
   2   5   2        0.06       -2.40     10.46 o 
   3   5   2       50.86       88.55     15.12 o 
   4   5   2        1.53        0.49     12.92 o 
   5   5   2       25.73       25.18     14.78 o 
  -2   6   2      229.87      298.31     33.70 o 
  -1   6   2       65.48       49.57     18.14 o 
   0   6   2       66.87      112.48     18.36 o 
   1   6   2      187.02      236.24     23.11 o 
   2   6   2       96.18      154.25     21.10 o 
  -8   1   3      321.71      335.82     30.20 o 
  -7   1   3      529.66      510.05     34.50 o 
  -6   1   3     2141.69     1842.74    128.69 o 
  -5   1   3       10.39       40.91     17.61 o 
  -4   1   3     2230.67     2035.53     33.99 o 
  -3   1   3     2075.94     1994.51     48.52 o 
  -2   1   3      710.06      757.60     21.88 o 
  -1   1   3     3492.81     3221.08     37.42 o 
   0   1   3     2518.25     2743.66     25.12 o 
   1   1   3     4249.71     4255.19     50.94 o 
   2   1   3     3951.94     3735.95     78.43 o 
   3   1   3       42.07       56.71     11.18 o 
   4   1   3     3220.22     3159.87     38.05 o 
   5   1   3      516.44      454.24     25.04 o 
   6   1   3      328.02      291.73     23.66 o 
   7   1   3     1070.41      921.01     35.33 o 
   8   1   3       67.88       61.94     16.25 o 
  -8   2   3      350.02      295.46     21.58 o 
  -7   2   3      762.76      728.64     34.30 o 
  -6   2   3     5392.87     5200.24    371.05 o 
  -5   2   3       12.81       47.14     37.19 o 
  -4   2   3     4804.41     4579.37     95.95 o 
  -3   2   3     9439.79     9097.68    200.40 o 
  -2   2   3     3733.48     3808.37    116.10 o 
  -1   2   3    10972.20     9860.89    272.40 o 
   0   2   3     2018.26     1735.35     23.03 o 
   1   2   3     9116.15     8722.15    302.23 o 
   2   2   3     5024.91     4805.64     47.97 o 
   3   2   3      170.09      210.31     53.92 o 
   4   2   3     8392.04     7624.50    390.55 o 
   5   2   3     1864.29     1595.71     99.21 o 
   6   2   3      773.80      733.80     55.95 o 
   7   2   3     4317.86     3861.44    234.45 o 
   8   2   3        5.00       13.43     13.84 o 
  -7   3   3     2500.20     2310.74    206.46 o 
  -6   3   3     3875.72     3602.95    361.87 o 
  -5   3   3      384.27      415.58     27.95 o 
  -4   3   3     9783.85     9244.73    133.26 o 
  -3   3   3     2816.94     2615.92     48.17 o 
  -2   3   3      197.91      167.69     15.58 o 
  -1   3   3    17179.14    15115.29    556.20 o 
   0   3   3      844.53      775.45     19.73 o 
   1   3   3     3956.84     3791.06     75.10 o 
   2   3   3    14793.19    14152.35    494.64 o 
   3   3   3      978.45      976.21     23.68 o 
   4   3   3     5297.90     4897.54     67.63 o 
   5   3   3     3223.06     2916.76     99.52 o 
   6   3   3     2278.46     2149.28    106.05 o 
   7   3   3     2224.68     2031.85     56.80 o 
  -6   4   3     4178.93     3878.76    106.71 o 
  -5   4   3       28.97       33.50     32.08 o 
  -4   4   3     3602.10     3514.42    141.71 o 
  -3   4   3     4956.47     4931.42     87.96 o 
  -2   4   3     1431.55     1362.79     47.71 o 
  -1   4   3     6724.91     6194.60    252.72 o 
   0   4   3     1524.48     1488.34     29.27 o 
   1   4   3     5263.42     5012.30    177.80 o 
   2   4   3     4254.38     4163.92     94.84 o 
   3   4   3        2.48       52.70     43.84 o 
   4   4   3     5602.50     5511.09     76.96 o 
   5   4   3     1083.44     1052.32     39.44 o 
   6   4   3      669.82      649.10     42.21 o 
  -5   5   3      138.86      157.13     31.98 o 
  -4   5   3     2057.45     1917.66    127.82 o 
  -3   5   3     1484.22     1521.61    112.52 o 
  -2   5   3      207.31      168.85     33.10 o 
  -1   5   3     3784.80     3808.92    220.66 o 
   0   5   3      265.95      312.62     31.84 o 
   1   5   3     1367.16     1338.61     71.70 o 
   2   5   3     2651.92     2661.70     85.85 o 
   3   5   3       76.42       66.18     14.38 o 
   4   5   3     1849.89     1899.68     55.86 o 
  -1   6   3      570.04      582.24     43.42 o 
   0   6   3      371.57      409.77     27.29 o 
   1   6   3      808.71      824.18     44.71 o 
  -8   0   4     4407.93     4623.69    134.78 o 
  -7   0   4    11074.12    10858.15    231.81 o 
  -6   0   4      284.07      302.00     57.45 o 
  -5   0   4    17034.16    16216.51    245.98 o 
  -4   0   4    11533.23    10902.71    115.07 o 
  -3   0   4     8639.48     9226.12    408.76 o 
  -2   0   4    42422.25    42006.65    161.55 o 
  -1   0   4     2073.50     2016.22     23.67 o 
   0   0   4    44662.02    42175.48   3407.98 o 
   1   0   4    24571.74    26405.21    153.74 o 
   2   0   4     5873.90     7021.25     92.42 o 
   3   0   4    30302.65    33332.22    247.20 o 
   4   0   4     2398.80     2368.84     74.93 o 
   5   0   4     8321.65     8193.95    130.78 o 
   6   0   4    12361.49    11966.08    160.54 o 
   7   0   4      190.25      228.00     31.10 o 
   8   0   4     6872.85     6638.47    126.10 o 
  -8   1   4     4056.16     4401.56    107.09 o 
  -7   1   4     7441.60     7589.89    244.48 o 
  -6   1   4       52.12       36.61     15.69 o 
  -5   1   4    20585.42    19658.46    458.25 o 
  -4   1   4     6351.68     5876.71    215.37 o 
  -3   1   4     6575.35     6782.52     45.38 o 
  -2   1   4    35341.31    34670.83    147.81 o 
  -1   1   4       42.01       45.39     10.42 o 
   0   1   4    18937.02    19314.88    424.28 o 
   1   1   4    26235.04    24780.36    745.53 o 
   2   1   4     4487.72     4865.67    107.10 o 
   3   1   4    22590.74    23373.77    426.99 o 
   4   1   4     4354.84     4103.20    252.25 o 
   5   1   4    12034.92    12410.53    112.53 o 
   6   1   4     6887.83     6510.80    272.13 o 
   7   1   4       59.38       93.15     26.16 o 
   8   1   4     6385.71     6261.59    142.76 o 
  -8   2   4     1162.60     1302.08     50.33 o 
  -7   2   4     5756.05     5670.00    467.12 o 
  -6   2   4      123.33      145.94     21.58 o 
  -5   2   4     5768.58     5235.29    190.11 o 
  -4   2   4     6756.24     6334.82    262.24 o 
  -3   2   4     5469.52     5568.30    131.52 o 
  -2   2   4    11158.84    11060.41     94.94 o 
  -1   2   4     1884.37     1697.50     77.21 o 
   0   2   4    18934.79    19014.08     92.52 o 
   1   2   4     6039.41     5889.67    141.00 o 
   2   2   4      665.33      870.68    140.37 o 
   3   2   4    16116.64    14786.13    127.14 o 
   4   2   4      309.95      267.71     22.15 o 
   5   2   4     2950.15     2907.83     56.51 o 
   6   2   4     5732.00     5324.38    247.08 o 
   7   2   4      391.11      415.36     29.00 o 
  -7   3   4     1436.07     1363.40    140.34 o 
  -6   3   4       13.88       27.25     19.44 o 
  -5   3   4     2052.92     2023.38     51.15 o 
  -4   3   4     1398.85     1336.69     40.19 o 
  -3   3   4      573.54      525.55     25.96 o 
  -2   3   4     4426.72     4184.55    159.79 o 
  -1   3   4      201.58      184.60     19.53 o 
   0   3   4     3788.52     3559.82    158.17 o 
   1   3   4     2401.54     2404.43    139.30 o 
   2   3   4      695.18      682.92     22.59 o 
   3   3   4     2954.18     2849.68     42.37 o 
   4   3   4      236.14      208.41     20.07 o 
   5   3   4     1346.05     1252.63     41.03 o 
   6   3   4     1192.37     1031.24     40.61 o 
   7   3   4       78.65       81.56     20.72 o 
  -6   4   4      149.00      120.44     29.21 o 
  -5   4   4      375.74      392.86     35.23 o 
  -4   4   4      140.27      281.26     76.30 o 
  -3   4   4       17.17       13.71     17.63 o 
  -2   4   4      505.88      489.68     31.76 o 
  -1   4   4        8.31        6.82     15.80 o 
   0   4   4       47.16       42.84     42.67 o 
   1   4   4      447.03      422.76     30.13 o 
   2   4   4      100.02       99.23     19.76 o 
   3   4   4      257.63      350.96    117.91 o 
   4   4   4       49.85       53.06     16.12 o 
   5   4   4      474.96      487.57     39.64 o 
   6   4   4       16.82       16.82     17.28 o 
  -4   5   4       11.52       32.95     21.90 o 
  -3   5   4       52.98       56.04     22.84 o 
  -2   5   4       13.60       27.85     25.40 o 
  -1   5   4       24.08       25.04     18.61 o 
   0   5   4        1.14      -10.50     14.61 o 
   1   5   4       34.57       42.25     18.46 o 
   2   5   4        2.40       -3.29     16.63 o 
   3   5   4       22.92       37.12     23.77 o 
   4   5   4       58.49       85.03     19.82 o 
  -8   1   5      224.41      195.14     33.61 o 
  -7   1   5       74.96       57.79     35.52 o 
  -6   1   5     1436.92     1297.73     62.92 o 
  -5   1   5      171.77      174.77     28.63 o 
  -4   1   5      916.41      875.76     23.66 o 
  -3   1   5     3035.93     3073.14     73.15 o 
  -2   1   5      218.30      222.41     16.50 o 
  -1   1   5     3041.25     3012.39     70.01 o 
   0   1   5      899.51      880.06     18.51 o 
   1   1   5     1085.69     1101.15     35.37 o 
   2   1   5     1750.94     1767.06     35.90 o 
   3   1   5      250.41      248.39     16.23 o 
   4   1   5     1426.08     1415.78     64.15 o 
   5   1   5      978.99      944.85     35.54 o 
   6   1   5       64.90       74.05     17.25 o 
   7   1   5     1000.59      857.30     43.97 o 
  -7   2   5      717.97      707.53     65.17 o 
  -6   2   5     3124.04     2676.47     84.13 o 
  -5   2   5      677.55      632.99     27.64 o 
  -4   2   5     4266.70     4164.46    111.06 o 
  -3   2   5     3036.67     2899.39    257.09 o 
  -2   2   5       39.33       44.96     13.85 o 
  -1   2   5     8524.52     8230.57     80.59 o 
   0   2   5     2582.39     2625.12     47.13 o 
   1   2   5     1369.25     1416.30     26.05 o 
   2   2   5     9932.92     9399.54    357.06 o 
   3   2   5       13.70       14.28     10.04 o 
   4   2   5     2746.07     2558.67     63.52 o 
   5   2   5     2598.59     2469.65     54.28 o 
   6   2   5      441.47      436.85     54.61 o 
   7   2   5     1368.11     1244.34     44.26 o 
  -7   3   5      164.16      105.09     40.80 o 
  -6   3   5     4698.46     4210.96     95.24 o 
  -5   3   5      411.10      415.47     29.06 o 
  -4   3   5     2303.50     2242.84    136.95 o 
  -3   3   5     8119.75     8102.78    236.98 o 
  -2   3   5      566.78      478.56     30.14 o 
  -1   3   5     6352.54     6216.21     86.36 o 
   0   3   5     3700.35     3534.50    195.01 o 
   1   3   5     3691.85     3514.01    222.23 o 
   2   3   5     4417.37     4458.64    143.23 o 
   3   3   5      741.94      674.71     24.96 o 
   4   3   5     4912.52     4636.90     70.38 o 
   5   3   5     2007.99     1755.39     48.76 o 
   6   3   5       92.95       86.84     19.57 o 
  -5   4   5      775.71      857.75     47.42 o 
  -4   4   5     2821.02     2698.94     72.02 o 
  -3   4   5     2644.08     2809.96    133.06 o 
  -2   4   5       13.03        0.19     16.41 o 
  -1   4   5     6019.24     6043.40    384.50 o 
   0   4   5     1307.82     1319.45     69.58 o 
   1   4   5      891.04      884.95     81.74 o 
   2   4   5     5857.16     5801.94    360.05 o 
   3   4   5        5.45        2.55     12.49 o 
   4   4   5     2085.43     1999.96     50.31 o 
   5   4   5     2056.14     2009.50     54.13 o 
  -4   5   5      597.91      626.81     43.35 o 
  -3   5   5     2059.67     2395.63     71.82 o 
  -2   5   5       77.56       64.94     23.02 o 
  -1   5   5     1508.44     1459.72     68.42 o 
   0   5   5     1267.47     1292.36     91.95 o 
   1   5   5     1023.03      974.88     74.69 o 
   2   5   5     1466.34     1467.12     76.72 o 
   3   5   5       97.72      100.25     28.26 o 
  -7   0   6     6437.03     5867.54    187.43 o 
  -6   0   6     1320.97     1202.34     84.81 o 
  -5   0   6    14239.18    13590.81    221.63 o 
  -4   0   6     7569.45     7220.03    216.22 o 
  -3   0   6      997.97      993.96     42.15 o 
  -2   0   6    27978.09    28696.88    215.45 o 
  -1   0   6     1205.85     1262.34     65.32 o 
   0   0   6     6693.22     7276.56    769.13 o 
   1   0   6    25532.38    26063.10   4075.11 o 
   2   0   6      572.08      675.53     87.90 o 
   3   0   6    13363.32    14100.02    739.35 o 
   4   0   6     7738.97     8185.36    143.71 o 
   5   0   6     5932.58     5969.29    121.04 o 
   6   0   6     5856.36     5645.13    118.59 o 
   7   0   6      253.24      243.00     35.65 o 
  -7   1   6     7427.35     6402.82    136.70 o 
  -6   1   6       96.37       93.58     29.35 o 
  -5   1   6     5932.26     5689.37    101.59 o 
  -4   1   6    10316.19    10124.03     89.09 o 
  -3   1   6     1763.49     1824.47     39.50 o 
  -2   1   6    16185.07    16669.80    773.02 o 
  -1   1   6     5280.62     5417.43     97.74 o 
   0   1   6    14449.77    15309.25    101.32 o 
   1   1   6    12417.50    12488.26    298.39 o 
   2   1   6       47.90       62.93     12.38 o 
   3   1   6    14689.32    15811.35    347.32 o 
   4   1   6     2454.11     2665.64    200.84 o 
   5   1   6     1634.65     1777.14     48.54 o 
   6   1   6     7638.83     7465.18    114.40 o 
   7   1   6       17.44       31.75     17.98 o 
  -7   2   6     3340.93     3354.39    281.91 o 
  -6   2   6      361.46      308.15     38.37 o 
  -5   2   6     4246.76     4130.43     69.43 o 
  -4   2   6     4220.82     4307.55    127.52 o 
  -3   2   6      520.05      498.69     38.82 o 
  -2   2   6     9309.18     9513.04    169.10 o 
  -1   2   6     1349.62     1367.85     38.07 o 
   0   2   6     4383.17     4428.81     63.43 o 
   1   2   6     7838.02     6955.70    195.96 o 
   2   2   6      112.14      143.12     13.86 o 
   3   2   6     6082.70     5577.46    345.78 o 
   4   2   6     2218.57     2090.14    144.01 o 
   5   2   6     1865.17     1860.40     49.34 o 
   6   2   6     2958.97     2857.78     62.41 o 
   7   2   6       29.17       20.75     17.30 o 
  -6   3   6      126.53      117.83     47.66 o 
  -5   3   6      853.42      828.80     36.10 o 
  -4   3   6     1811.33     1876.32     54.33 o 
  -3   3   6      273.00      272.74     21.59 o 
  -2   3   6     1920.55     1945.48     67.80 o 
  -1   3   6      658.19      862.55     63.80 o 
   0   3   6     1445.15     1385.58     43.72 o 
   1   3   6     1707.57     1577.17     95.93 o 
   2   3   6        2.04        6.92     14.82 o 
   3   3   6     2429.32     2257.13     49.51 o 
   4   3   6      325.75      305.75     25.41 o 
   5   3   6      491.50      395.58     28.93 o 
   6   3   6      985.68      922.26     40.15 o 
  -5   4   6       46.80       30.59     22.06 o 
  -4   4   6      148.17      146.77     27.42 o 
  -3   4   6       28.01       40.84     20.51 o 
  -2   4   6      355.46      324.32     29.57 o 
  -1   4   6       78.71       72.43     41.29 o 
   0   4   6      150.18      103.84     20.60 o 
   1   4   6      231.53      198.13     26.06 o 
   2   4   6       58.87       49.62     20.69 o 
   3   4   6      100.03       58.75     25.33 o 
   4   4   6       22.31       22.33     21.94 o 
   5   4   6       61.76       59.46     25.99 o 
  -3   5   6       51.33       65.37     23.08 o 
  -2   5   6        0.80        1.27     20.51 o 
  -1   5   6       40.28       39.38     19.71 o 
   0   5   6      118.28      164.19     26.45 o 
   1   5   6        2.55        8.36     20.25 o 
   2   5   6        7.84       13.36     19.19 o 
  -7   1   7      115.65      126.68     35.76 o 
  -6   1   7      478.75      443.03     41.23 o 
  -5   1   7      572.04      508.92     54.52 o 
  -4   1   7      938.83      897.80     48.34 o 
  -3   1   7      444.56      405.95     25.47 o 
  -2   1   7      402.43      379.61     35.12 o 
  -1   1   7     2063.81     2064.32    108.00 o 
   0   1   7      497.28      535.94     25.61 o 
   1   1   7        6.00       23.00     12.97 o 
   2   1   7     2851.09     3011.44    123.46 o 
   3   1   7        7.43       15.66     12.73 o 
   4   1   7      184.33      193.62     18.08 o 
   5   1   7      948.07      934.11     39.51 o 
   6   1   7       53.58       62.64     20.25 o 
  -6   2   7     2155.47     1984.07     73.50 o 
  -5   2   7      734.71      786.31     45.26 o 
  -4   2   7      634.50      556.27     28.25 o 
  -3   2   7     4793.37     4756.19    183.53 o 
  -2   2   7        2.80       17.34     23.22 o 
  -1   2   7     2911.12     2767.47    106.62 o 
   0   2   7     2537.74     2683.94    180.94 o 
   1   2   7      689.17      695.02     32.35 o 
   2   2   7     2294.89     2325.01     52.37 o 
   3   2   7     1015.51      958.50     29.28 o 
   4   2   7     1476.21     1513.72    106.46 o 
   5   2   7     1610.16     1590.05     53.36 o 
   6   2   7        5.05        3.53     17.85 o 
  -6   3   7     2150.12     2096.64    110.78 o 
  -5   3   7     1052.91     1101.67     55.58 o 
  -4   3   7     1354.30     1372.69     48.61 o 
  -3   3   7     2928.99     3113.44    160.32 o 
  -2   3   7      248.43      311.56     28.39 o 
  -1   3   7     3582.85     3532.59    264.13 o 
   0   3   7     2680.67     2816.50    150.79 o 
   1   3   7      257.56      248.83     25.21 o 
   2   3   7     4963.90     4814.72    206.20 o 
   3   3   7      308.38      314.24     26.99 o 
   4   3   7     1307.93     1261.39     61.32 o 
   5   3   7     1939.85     1834.41     52.62 o 
  -4   4   7      298.96      281.69     32.75 o 
  -3   4   7     3705.86     4120.19    129.87 o 
  -2   4   7        7.71       16.78     24.96 o 
  -1   4   7     1447.32     1368.47     50.09 o 
   0   4   7     2662.20     2902.52    234.76 o 
   1   4   7      758.74      627.17     69.93 o 
   2   4   7     1575.98     1523.33    137.81 o 
   3   4   7      784.95      765.58     52.96 o 
   4   4   7     1478.89     1471.59     71.46 o 
  -1   5   7     1528.94     1519.96    102.91 o 
   0   5   7      377.98      466.31     38.84 o 
   1   5   7       11.42        8.47     22.74 o 
  -6   0   8      475.08      502.36     63.63 o 
  -5   0   8     2035.59     1734.81     86.91 o 
  -4   0   8     9206.65     9617.55    136.79 o 
  -3   0   8      166.80      211.31     28.33 o 
  -2   0   8     7697.91     8467.36    135.87 o 
  -1   0   8     7331.14     7936.19    138.53 o 
   0   0   8     5930.86     5822.95    124.10 o 
   1   0   8     7616.09     6771.24    139.36 o 
   2   0   8      629.61      666.51     89.55 o 
   3   0   8     7968.46     9217.60    580.43 o 
   4   0   8     2368.69     2492.95     61.59 o 
   5   0   8       96.67      124.42     32.64 o 
   6   0   8     5490.81     5702.73    127.31 o 
  -6   1   8     1504.80     1361.91     62.87 o 
  -5   1   8     3773.77     3419.31    212.54 o 
  -4   1   8     4907.50     4989.39    109.42 o 
  -3   1   8        1.40        8.82     12.81 o 
  -2   1   8     9238.69     9431.00    139.53 o 
  -1   1   8     2217.31     2258.84    263.35 o 
   0   1   8     1321.82     1271.03     82.34 o 
   1   1   8     9957.54     9540.73    244.28 o 
   2   1   8       99.05      480.74    230.20 o 
   3   1   8     4203.66     4602.13    141.70 o 
   4   1   8     4411.23     4804.89     63.94 o 
   5   1   8      998.50     1075.66     35.67 o 
   6   1   8     2720.69     2684.03     75.05 o 
  -6   2   8      449.14      453.36     42.50 o 
  -5   2   8     1040.43      982.47     50.38 o 
  -4   2   8     3494.20     3487.30    148.44 o 
  -3   2   8       13.21       33.71     49.15 o 
  -2   2   8     3564.37     3377.85    101.45 o 
  -1   2   8     2244.65     2522.21     61.92 o 
   0   2   8     1526.85     1587.46     46.29 o 
   1   2   8     3850.83     3697.49     94.49 o 
   2   2   8      146.35      162.66     22.29 o 
   3   2   8     2913.27     2901.65    116.26 o 
   4   2   8     1327.95     1219.40     61.22 o 
   5   2   8      199.22      209.09     24.67 o 
  -5   3   8      369.24      348.72     37.46 o 
  -4   3   8      757.21      787.02     52.27 o 
  -3   3   8       50.33       50.59     34.25 o 
  -2   3   8     1432.46     1326.95     47.28 o 
  -1   3   8      444.30      457.61     32.44 o 
   0   3   8      249.83      202.27     25.31 o 
   1   3   8     1475.52     1406.09     49.77 o 
   2   3   8        2.07       -5.58     17.41 o 
   3   3   8      509.77      462.17     32.98 o 
   4   3   8      573.12      485.39     46.61 o 
  -3   4   8        0.66      -10.21     21.37 o 
  -2   4   8       63.08       24.94     18.72 o 
  -1   4   8       55.15       33.11     21.39 o 
   0   4   8        9.21        6.38     20.57 o 
   1   4   8      100.37      133.76     45.31 o 
   2   4   8       19.76       17.37     21.74 o 
   3   4   8      139.18      137.29     37.36 o 
  -5   1   9      274.62      269.01     37.34 o 
  -4   1   9       37.19       35.41     24.16 o 
  -3   1   9      872.88      934.17     38.51 o 
  -2   1   9       47.11       55.73     18.12 o 
  -1   1   9      379.74      380.72     30.94 o 
   0   1   9      554.42      526.37     35.30 o 
   1   1   9       19.35       21.01     19.35 o 
   2   1   9      333.24      378.18     46.56 o 
   3   1   9      335.46      369.70     50.08 o 
   4   1   9      130.46      146.96     20.14 o 
   5   1   9      335.02      391.54     34.00 o 
  -5   2   9      894.03      945.23     53.70 o 
  -4   2   9      395.31      323.85     29.34 o 
  -3   2   9      994.06     1069.98     43.33 o 
  -2   2   9      586.47      640.81     37.21 o 
  -1   2   9     1226.70     1153.06     68.38 o 
   0   2   9     1307.61     1453.71     84.05 o 
   1   2   9       18.74       46.92     19.08 o 
   2   2   9     2312.09     2350.59     60.28 o 
   3   2   9      239.58      305.89     28.85 o 
   4   2   9      191.66      216.91     39.97 o 
  -4   3   9       32.27       46.16     23.65 o 
  -3   3   9     2952.40     3237.74    121.29 o 
  -2   3   9       73.70       83.40     37.02 o 
  -1   3   9      711.15      739.32     41.21 o 
   0   3   9     2270.92     2618.87    174.98 o 
   1   3   9      150.40      126.09     24.00 o 
   2   3   9      881.03      914.03     45.02 o 
   3   3   9     1101.21     1197.25     48.39 o 
  -1   4   9     1034.80     1080.91    120.98 o 
   0   4   9      819.80      987.71     60.21 o 
   1   4   9       22.67       53.94     24.35 o 
  -5   0  10     1058.75      941.33     74.99 o 
  -3   0  10      180.20      243.13     34.98 o 
  -2   0  10     3553.54     3808.80    108.85 o 
  -1   0  10     2269.94     2444.27     91.37 o 
   0   0  10      150.59      115.02     32.92 o 
   1   0  10     4801.96     4427.25    130.95 o 
   2   0  10      649.10      630.89     63.33 o 
   3   0  10     1559.98     1701.20     90.34 o 
   4   0  10     2913.79     3040.64    105.92 o 
  -4   1  10     3687.55     3990.44    111.78 o 
  -3   1  10       60.83      110.01     20.95 o 
  -2   1  10     1960.24     2325.42    432.89 o 
  -1   1  10     3560.67     3860.45    252.20 o 
   0   1  10      796.75      681.95     41.16 o 
   1   1  10     2717.50     2389.40    262.78 o 
   2   1  10      773.82      767.99    131.08 o 
   3   1  10     1892.32     1937.69    152.99 o 
   4   1  10     1241.48     1371.55     44.42 o 
  -4   2  10     1051.40     1210.01     78.21 o 
  -3   2  10      317.67      367.86     49.52 o 
  -2   2  10     2005.27     2004.90    155.52 o 
  -1   2  10      696.29      703.13     43.19 o 
   0   2  10       12.69       -2.46     20.52 o 
   1   2  10     2582.33     2556.03    103.30 o 
   2   2  10       81.14      104.42     23.28 o 
   3   2  10      381.59      359.85     31.78 o 
  -2   3  10      312.22      262.12     34.62 o 
  -1   3  10      391.02      435.75     60.51 o 
   0   3  10       30.29        4.04     31.69 o 
   1   3  10      498.54      452.90     37.12 o 
   2   3  10      116.23      165.32     28.33 o 
  -3   1  11      195.72      255.01     30.88 o 
  -2   1  11      101.17      136.29     26.94 o 
  -1   1  11       49.13       54.81     22.87 o 
   0   1  11      337.26      364.13     35.73 o 
   1   1  11        8.11        4.98     21.73 o 
   2   1  11      208.69      211.33     32.97 o 
  -2   2  11       98.52      150.12     29.52 o 
  -1   2  11      115.66       95.71     27.51 o 
   0   2  11      909.88      973.56     93.04 o 
   1   2  11        5.04       17.58     23.93 o 
                                                 
